# Supplementary material for: Thiazolidinedione Derivatives: In Silico, In Vitro, In Vivo, Antioxidant and Anti-Diabetic Evaluation
Source: Molecules. 2022 Jan 27;27(3):830. doi: 10.3390/molecules27030830 (PMC8838189; doi:10.3390/molecules27030830)
Supplement: Supplementary file 1 [file molecules-27-00830-s001.zip]

Archive with 1 entries (1 files):
- molecules-1538934-supplementary.pdf
